# Supplementary material for: Synthesis, Structure, and Characterization of Thiacalix[4]-2,8-thianthrene
Source: Molecules. 2023 Jul 17;28(14):5462. doi: 10.3390/molecules28145462 (PMC10383442; doi:10.3390/molecules28145462)
Supplement: Supplementary file 1 [file molecules-28-05462-s001.zip]

Archive with 1 entries (1 files):
- molecules-2500322-supplementary.pdf
